# Supplementary material for: Agronomic efficiency and genome mining analysis of the wheat-biostimulant rhizospheric bacterium Pseudomonas pergaminensis sp. nov. strain 1008T
Source: Front Plant Sci. 2022 Jul 28;13:894985. doi: 10.3389/fpls.2022.894985 (PMC9369656; doi:10.3389/fpls.2022.894985)
Supplement: Supplementary file 4 [file Table_2.xlsx]

## Sheet: Field assays
Supplementary Table 2. Raw data from field assays to evaluate the agronomic efficiency of bacterizing wheat seeds with Pseudomonas pergaminensis sp. nov. strain 1008. For each assay (column Assay_Id) there are six data lines; three correspond to replicates of control plots (sown with non-bacterized seeds = Control in column Q) and three correspond to replicates of treatment plots (sown with bacte…
Assay_Id	Location	Campaign	Soil pH	Soil NO3	Soil P(Bray)	Soil org. N	Soil total N	Soil C	Density (seeds/m)	Fungicide	Cropping system	Forecrop	Fertilization (per ha)	Sowing_date	Variety	Treatment	Block#	Yield (kg/ha)	Avg_yield	Abs_incr	Rel_incr (%)	Plant nr.	Spike nr.	Tiller nr.	NDVI (tillering)	Tiller DW	Seedling vigour	Tiller FW	Spike DW
1379	Pergamino	2010/2011	5.6	13.2	11.4	2.8	0.104	1.6	90	Compinche	No-till	Soybean	100 kg MAP + 100 kg UREA (sowing); 50 kg UREA (tillering)	2010-06-16	Klein Tigre	Control	1	4164.18	4399.41			200	164	504		98		592.4
1379	Pergamino	2010/2011	5.6	13.2	11.4	2.8	0.104	1.6	90	Compinche	No-till	Soybean	100 kg MAP + 100 kg UREA (sowing); 50 kg UREA (tillering)	2010-06-16	Klein Tigre	Control	2	4458.22				212	220	428				518.4
1379	Pergamino	2010/2011	5.6	13.2	11.4	2.8	0.104	1.6	90	Compinche	No-till	Soybean	100 kg MAP + 100 kg UREA (sowing); 50 kg UREA (tillering)	2010-06-16	Klein Tigre	Control	3	4575.83				228	228	576				644
1379	Pergamino	2010/2011	5.6	13.2	11.4	2.8	0.104	1.6	90	Compinche	No-till	Soybean	100 kg MAP + 100 kg UREA (sowing); 50 kg UREA (tillering)	2010-06-16	Klein Tigre	Rizofos	1	5241.61	5062.33	662.921	0.150684	276	200	528		80.4		744
1379	Pergamino	2010/2011	5.6	13.2	11.4	2.8	0.104	1.6	90	Compinche	No-till	Soybean	100 kg MAP + 100 kg UREA (sowing); 50 kg UREA (tillering)	2010-06-16	Klein Tigre	Rizofos	2	4760.69				260	224	420				670.8
1379	Pergamino	2010/2011	5.6	13.2	11.4	2.8	0.104	1.6	90	Compinche	No-till	Soybean	100 kg MAP + 100 kg UREA (sowing); 50 kg UREA (tillering)	2010-06-16	Klein Tigre	Rizofos	3	5184.69				216	268	468				596
3437	Pergamino	2011/2012	5.5	8.2	3.5	3	0.15	1.74	90	Compinche	Conventional	Maize	180 kg urea + 125 kg SSP at pre-sowing (broadcasting)	2011-07-21	Klein Tigre	Control	1	2450	2648.33			248	256	520		105.6		478	348.8
3437	Pergamino	2011/2012	5.5	8.2	3.5	3	0.15	1.74	90	Compinche	Conventional	Maize	180 kg urea + 125 kg SSP at pre-sowing (broadcasting)	2011-07-21	Klein Tigre	Control	2	2660				256	260	480				340.8
3437	Pergamino	2011/2012	5.5	8.2	3.5	3	0.15	1.74	90	Compinche	Conventional	Maize	180 kg urea + 125 kg SSP at pre-sowing (broadcasting)	2011-07-21	Klein Tigre	Control	3	2835				236	292	512				334.8
3437	Pergamino	2011/2012	5.5	8.2	3.5	3	0.15	1.74	90	Compinche	Conventional	Maize	180 kg urea + 125 kg SSP at pre-sowing (broadcasting)	2011-07-21	Klein Tigre	Rizofos	1	2858.82	2993.28	344.948	0.130251	260	280	492		108		348	388.8
3437	Pergamino	2011/2012	5.5	8.2	3.5	3	0.15	1.74	90	Compinche	Conventional	Maize	180 kg urea + 125 kg SSP at pre-sowing (broadcasting)	2011-07-21	Klein Tigre	Rizofos	2	2911.43				284	256	540				418
3437	Pergamino	2011/2012	5.5	8.2	3.5	3	0.15	1.74	90	Compinche	Conventional	Maize	180 kg urea + 125 kg SSP at pre-sowing (broadcasting)	2011-07-21	Klein Tigre	Rizofos	3	3209.59				268	284	412				450.8
3465	Ferre	2011/2012	5.6	8.5	3.9	2.1	0.104	1.2	90	None	No-till	Wheat/Soybean	210 kg urea + 105 kg SSP (broadcasting at pre-sowing)	2011-07-05	Klein Tigre	Control	1	3357.09	3174.81			335	380	490		198		635.5	623
3465	Ferre	2011/2012	5.6	8.5	3.9	2.1	0.104	1.2	90	None	No-till	Wheat/Soybean	210 kg urea + 105 kg SSP (broadcasting at pre-sowing)	2011-07-05	Klein Tigre	Control	2	2921.05				310	360	520				600
3465	Ferre	2011/2012	5.6	8.5	3.9	2.1	0.104	1.2	90	None	No-till	Wheat/Soybean	210 kg urea + 105 kg SSP (broadcasting at pre-sowing)	2011-07-05	Klein Tigre	Control	3	3246.28				345	370	495				570
3465	Ferre	2011/2012	5.6	8.5	3.9	2.1	0.104	1.2	90	None	No-till	Wheat/Soybean	210 kg urea + 105 kg SSP (broadcasting at pre-sowing)	2011-07-05	Klein Tigre	Rizofos	1	3583.57	3632.88	458.075	0.144284	320	390	520		196.5		640	554
3465	Ferre	2011/2012	5.6	8.5	3.9	2.1	0.104	1.2	90	None	No-till	Wheat/Soybean	210 kg urea + 105 kg SSP (broadcasting at pre-sowing)	2011-07-05	Klein Tigre	Rizofos	2	3624.77				310	355	500				655
3465	Ferre	2011/2012	5.6	8.5	3.9	2.1	0.104	1.2	90	None	No-till	Wheat/Soybean	210 kg urea + 105 kg SSP (broadcasting at pre-sowing)	2011-07-05	Klein Tigre	Rizofos	3	3690.31				355	400	525				565
3485	Ferre	2011/2012	5.6	8.5	3.9	2.1	0.104	1.2	90	Compinche	No-till	Wheat/Soybean	210 kg urea + 105 kg SSP (broadcasting at pre-sowing)	2011-07-04	Klein Tigre	Control	1	3204.53	3216.02			335	360	430		125		579	655.5
3485	Ferre	2011/2012	5.6	8.5	3.9	2.1	0.104	1.2	90	Compinche	No-till	Wheat/Soybean	210 kg urea + 105 kg SSP (broadcasting at pre-sowing)	2011-07-04	Klein Tigre	Control	2	3238.99				300	395	485				507.5
3485	Ferre	2011/2012	5.6	8.5	3.9	2.1	0.104	1.2	90	Compinche	No-till	Wheat/Soybean	210 kg urea + 105 kg SSP (broadcasting at pre-sowing)	2011-07-04	Klein Tigre	Control	3	3204.53				345	385	490				537.5
3485	Ferre	2011/2012	5.6	8.5	3.9	2.1	0.104	1.2	90	Compinche	No-till	Wheat/Soybean	210 kg urea + 105 kg SSP (broadcasting at pre-sowing)	2011-07-04	Klein Tigre	Rizofos	1	3395.93	3498.84	282.816	0.0879398	355	410	435		122.5		522	618
3485	Ferre	2011/2012	5.6	8.5	3.9	2.1	0.104	1.2	90	Compinche	No-till	Wheat/Soybean	210 kg urea + 105 kg SSP (broadcasting at pre-sowing)	2011-07-04	Klein Tigre	Rizofos	2	3601.74				355	355	515				590.5
3485	Ferre	2011/2012	5.6	8.5	3.9	2.1	0.104	1.2	90	Compinche	No-till	Wheat/Soybean	210 kg urea + 105 kg SSP (broadcasting at pre-sowing)	2011-07-04	Klein Tigre	Rizofos	3	3498.84				380	375	415				552
3490	Ferre	2011/2012	5.6	8.5	3.9	2.1	0.104	1.2	90	None	No-till	Wheat/Soybean	210 kg urea + 105 kg SSP (broadcasting at pre-sowing)	2011-07-05	Klein Tigre	Control	1	3859.22	3480.13			350	345	635		216.5		857.5	677.5
3490	Ferre	2011/2012	5.6	8.5	3.9	2.1	0.104	1.2	90	None	No-till	Wheat/Soybean	210 kg urea + 105 kg SSP (broadcasting at pre-sowing)	2011-07-05	Klein Tigre	Control	2	3480				310	430	630				675
3490	Ferre	2011/2012	5.6	8.5	3.9	2.1	0.104	1.2	90	None	No-till	Wheat/Soybean	210 kg urea + 105 kg SSP (broadcasting at pre-sowing)	2011-07-05	Klein Tigre	Control	3	3101.16				310	430	520				592.5
3490	Ferre	2011/2012	5.6	8.5	3.9	2.1	0.104	1.2	90	None	No-till	Wheat/Soybean	210 kg urea + 105 kg SSP (broadcasting at pre-sowing)	2011-07-05	Klein Tigre	Rizofos	1	3738.14	4297.71	817.577	0.234927	345	410	485		205		771.5	696
3490	Ferre	2011/2012	5.6	8.5	3.9	2.1	0.104	1.2	90	None	No-till	Wheat/Soybean	210 kg urea + 105 kg SSP (broadcasting at pre-sowing)	2011-07-05	Klein Tigre	Rizofos	2	4568.84				315	425	590				729.5
3490	Ferre	2011/2012	5.6	8.5	3.9	2.1	0.104	1.2	90	None	No-till	Wheat/Soybean	210 kg urea + 105 kg SSP (broadcasting at pre-sowing)	2011-07-05	Klein Tigre	Rizofos	3	4586.14				290	400	485				641.5
3724	Pergamino	2012/2013	5.8	9.3	17	2.9	0.144	1.63	90	Compinche	No-till	Soybean	80 kg urea (tillering)	2012-07-07	Klein Tigre	Control	1	3459.19	3258.14			380	472	540		61.2	3	378.4	546.8
3724	Pergamino	2012/2013	5.8	9.3	17	2.9	0.144	1.63	90	Compinche	No-till	Soybean	80 kg urea (tillering)	2012-07-07	Klein Tigre	Control	2	3057.09				365	244	595			4	302.4
3724	Pergamino	2012/2013	5.8	9.3	17	2.9	0.144	1.63	90	Compinche	No-till	Soybean	80 kg urea (tillering)	2012-07-07	Klein Tigre	Control	3	3258.14				350	336	455			3	258.4
3724	Pergamino	2012/2013	5.8	9.3	17	2.9	0.144	1.63	90	Compinche	No-till	Soybean	80 kg urea (tillering)	2012-07-07	Klein Tigre	Rizofos	1	3663.14	3584.48	326.345	0.100163	360	328	545		69.2	3	457.2	543.2
3724	Pergamino	2012/2013	5.8	9.3	17	2.9	0.144	1.63	90	Compinche	No-till	Soybean	80 kg urea (tillering)	2012-07-07	Klein Tigre	Rizofos	2	3516.7				390	420	470			3	360
3724	Pergamino	2012/2013	5.8	9.3	17	2.9	0.144	1.63	90	Compinche	No-till	Soybean	80 kg urea (tillering)	2012-07-07	Klein Tigre	Rizofos	3	3573.61				360	380	495			4	332.4
3745	Pergamino	2012/2013	5.8	9.3	17	2.9	0.144	1.63	90	None	No-till	Soybean	60 kg DAP (sowing) + 80 kg urea (tillering)	2012-07-08	Klein Tigre	Control	1	3120.33	3053.67			292	460	664		80.4	4	502	611.2
3745	Pergamino	2012/2013	5.8	9.3	17	2.9	0.144	1.63	90	None	No-till	Soybean	60 kg DAP (sowing) + 80 kg urea (tillering)	2012-07-08	Klein Tigre	Control	2	2729.43				276	448	740			4	407.6
3745	Pergamino	2012/2013	5.8	9.3	17	2.9	0.144	1.63	90	None	No-till	Soybean	60 kg DAP (sowing) + 80 kg urea (tillering)	2012-07-08	Klein Tigre	Control	3	3311.25				252	388	596			2	416.4
3745	Pergamino	2012/2013	5.8	9.3	17	2.9	0.144	1.63	90	None	No-till	Soybean	60 kg DAP (sowing) + 80 kg urea (tillering)	2012-07-08	Klein Tigre	Rizofos	1	3509.19	3458.05	404.385	0.132426	264	368	688		88	3	566.8	650.8
3745	Pergamino	2012/2013	5.8	9.3	17	2.9	0.144	1.63	90	None	No-till	Soybean	60 kg DAP (sowing) + 80 kg urea (tillering)	2012-07-08	Klein Tigre	Rizofos	2	3458				292	368	612			3	408.4
3745	Pergamino	2012/2013	5.8	9.3	17	2.9	0.144	1.63	90	None	No-till	Soybean	60 kg DAP (sowing) + 80 kg urea (tillering)	2012-07-08	Klein Tigre	Rizofos	3	3406.98				304	372	564			2	449.2
3763	Ferre	2012/2013	5.6	7.3	3.7	2.8	0.14	1.6	90	None	No-till	Wheat/Soybean	90 kg DAP sowing + 90 kg UREA (tillering)	2012-07-11	Klein Tigre	Control	1	2737.21	2788.37			268	324	572		60.4	3	245.2	537.6
3763	Ferre	2012/2013	5.6	7.3	3.7	2.8	0.14	1.6	90	None	No-till	Wheat/Soybean	90 kg DAP sowing + 90 kg UREA (tillering)	2012-07-11	Klein Tigre	Control	2	2967.44				292	384	652			3	167.6
3763	Ferre	2012/2013	5.6	7.3	3.7	2.8	0.14	1.6	90	None	No-till	Wheat/Soybean	90 kg DAP sowing + 90 kg UREA (tillering)	2012-07-11	Klein Tigre	Control	3	2660.47				280	320	536			3	267.2
3763	Ferre	2012/2013	5.6	7.3	3.7	2.8	0.14	1.6	90	None	No-till	Wheat/Soybean	90 kg DAP sowing + 90 kg UREA (tillering)	2012-07-11	Klein Tigre	Rizofos	1	3184.23	3263.91	475.539	0.170544	312	344	528		62	3	355.6	493.6
3763	Ferre	2012/2013	5.6	7.3	3.7	2.8	0.14	1.6	90	None	No-till	Wheat/Soybean	90 kg DAP sowing + 90 kg UREA (tillering)	2012-07-11	Klein Tigre	Rizofos	2	3252.53				284	300	516			3	295.6
3763	Ferre	2012/2013	5.6	7.3	3.7	2.8	0.14	1.6	90	None	No-till	Wheat/Soybean	90 kg DAP sowing + 90 kg UREA (tillering)	2012-07-11	Klein Tigre	Rizofos	3	3354.97				276	348	556			3	232.4
4160	Ferre	2013/2014	5.7	6.3	21.8	3	0.147	1.7	90	Compinche	No-till	Wheat/Soybean	80 kg DAP (in-furrow) + 180 kg urea (broadcasting)	2013-06-15	Buck SY 300	Control	1	2975.29	2782.69			328	204	940		73.6		339.2	620
4160	Ferre	2013/2014	5.7	6.3	21.8	3	0.147	1.7	90	Compinche	No-till	Wheat/Soybean	80 kg DAP (in-furrow) + 180 kg urea (broadcasting)	2013-06-15	Buck SY 300	Control	2	2768.31				296	244	780				279.2
4160	Ferre	2013/2014	5.7	6.3	21.8	3	0.147	1.7	90	Compinche	No-till	Wheat/Soybean	80 kg DAP (in-furrow) + 180 kg urea (broadcasting)	2013-06-15	Buck SY 300	Control	3	2604.46				292	224	812				252
4160	Ferre	2013/2014	5.7	6.3	21.8	3	0.147	1.7	90	Compinche	No-till	Wheat/Soybean	80 kg DAP (in-furrow) + 180 kg urea (broadcasting)	2013-06-15	Buck SY 300	Rizofos	1	2914.92	3366.25	583.559	0.209711	276	288	996		62.4		268.4	620
4160	Ferre	2013/2014	5.7	6.3	21.8	3	0.147	1.7	90	Compinche	No-till	Wheat/Soybean	80 kg DAP (in-furrow) + 180 kg urea (broadcasting)	2013-06-15	Buck SY 300	Rizofos	2	3527.23				284	292	840				354.8
4160	Ferre	2013/2014	5.7	6.3	21.8	3	0.147	1.7	90	Compinche	No-till	Wheat/Soybean	80 kg DAP (in-furrow) + 180 kg urea (broadcasting)	2013-06-15	Buck SY 300	Rizofos	3	3656.59				328	184	972				319.2
4162	Pergamino	2013/2014	5.3	7.3	10	2.5	0.127	1.47	90	None	No-till	Barley/ Soybean	80 kg DAP (in-furrow) + 150 kg urea (broadcasting)	2013-07-02	Klein Rayo	Control	1	3710.51	3856.02			292	304	860		79.2		329.6	608
4162	Pergamino	2013/2014	5.3	7.3	10	2.5	0.127	1.47	90	None	No-till	Barley/ Soybean	80 kg DAP (in-furrow) + 150 kg urea (broadcasting)	2013-07-02	Klein Rayo	Control	2	4103.39				296	288	736				322.8
4162	Pergamino	2013/2014	5.3	7.3	10	2.5	0.127	1.47	90	None	No-till	Barley/ Soybean	80 kg DAP (in-furrow) + 150 kg urea (broadcasting)	2013-07-02	Klein Rayo	Control	3	3754.17				364	320	860				464
4162	Pergamino	2013/2014	5.3	7.3	10	2.5	0.127	1.47	90	None	No-till	Barley/ Soybean	80 kg DAP (in-furrow) + 150 kg urea (broadcasting)	2013-07-02	Klein Rayo	Rizofos	1	4239.69	4467.44	611.418	0.158562	296	344	788		76.8		300.8	639.2
4162	Pergamino	2013/2014	5.3	7.3	10	2.5	0.127	1.47	90	None	No-till	Barley/ Soybean	80 kg DAP (in-furrow) + 150 kg urea (broadcasting)	2013-07-02	Klein Rayo	Rizofos	2	4861.63				320	324	828				369.2
4162	Pergamino	2013/2014	5.3	7.3	10	2.5	0.127	1.47	90	None	No-till	Barley/ Soybean	80 kg DAP (in-furrow) + 150 kg urea (broadcasting)	2013-07-02	Klein Rayo	Rizofos	3	4301.01				316	348	844				395.6
4594	JUNIN	2014/2015	5.5	8	5.1	2.6	0.127	1.4	90	None	No-till	Soybean	80 kg wheat fertilizer mix (8-38-0-8S) - 150 kg UREA	2014-06-27	Klein Yarará	Control	1	4853.64	4896.74			272	600			72.8		368.4
4594	JUNIN	2014/2015	5.5	8	5.1	2.6	0.127	1.4	90	None	No-till	Soybean	80 kg wheat fertilizer mix (8-38-0-8S) - 150 kg UREA	2014-06-27	Klein Yarará	Control	2	4757.83				304	544					257.2
4594	JUNIN	2014/2015	5.5	8	5.1	2.6	0.127	1.4	90	None	No-till	Soybean	80 kg wheat fertilizer mix (8-38-0-8S) - 150 kg UREA	2014-06-27	Klein Yarará	Control	3	5078.76				272	516					360.4
4594	JUNIN	2014/2015	5.5	8	5.1	2.6	0.127	1.4	90	None	No-till	Soybean	80 kg wheat fertilizer mix (8-38-0-8S) - 150 kg UREA	2014-06-27	Klein Yarará	Rizofos	1	5403.57	5407.34	510.595	0.104272	320	560			77.6		408.8
4594	JUNIN	2014/2015	5.5	8	5.1	2.6	0.127	1.4	90	None	No-till	Soybean	80 kg wheat fertilizer mix (8-38-0-8S) - 150 kg UREA	2014-06-27	Klein Yarará	Rizofos	2	5414.88				308	500					443.6
4594	JUNIN	2014/2015	5.5	8	5.1	2.6	0.127	1.4	90	None	No-till	Soybean	80 kg wheat fertilizer mix (8-38-0-8S) - 150 kg UREA	2014-06-27	Klein Yarará	Rizofos	3	5403.57				266	540					460
4613	JUNIN	2014/2015	5.5	8	5.1	2.6	0.127	1.4	90	Compinche	No-till	Soybean	80 kg wheat fertilizer mix (8-38-0-8S) - 150 kg UREA	2014-06-27	Klein Yarará	Control	1	4288.95	4220.7			296	376			94.4		372
4613	JUNIN	2014/2015	5.5	8	5.1	2.6	0.127	1.4	90	Compinche	No-till	Soybean	80 kg wheat fertilizer mix (8-38-0-8S) - 150 kg UREA	2014-06-27	Klein Yarará	Control	2	4249.03				356	448					394.4
4613	JUNIN	2014/2015	5.5	8	5.1	2.6	0.127	1.4	90	Compinche	No-till	Soybean	80 kg wheat fertilizer mix (8-38-0-8S) - 150 kg UREA	2014-06-27	Klein Yarará	Control	3	4124.13				280	436					336.8
4613	JUNIN	2014/2015	5.5	8	5.1	2.6	0.127	1.4	90	Compinche	No-till	Soybean	80 kg wheat fertilizer mix (8-38-0-8S) - 150 kg UREA	2014-06-27	Klein Yarará	Rizofos	1	4555.35	4498.84	278.133	0.0658974	332	384			122.4		406.8
4613	JUNIN	2014/2015	5.5	8	5.1	2.6	0.127	1.4	90	Compinche	No-till	Soybean	80 kg wheat fertilizer mix (8-38-0-8S) - 150 kg UREA	2014-06-27	Klein Yarará	Rizofos	2	4496.98				340	484					368.8
4613	JUNIN	2014/2015	5.5	8	5.1	2.6	0.127	1.4	90	Compinche	No-till	Soybean	80 kg wheat fertilizer mix (8-38-0-8S) - 150 kg UREA	2014-06-27	Klein Yarará	Rizofos	3	4444.19				320	468					404.4
4614	JUNIN	2014/2015	5.5	8	5.1	2.6	0.127	1.4	90	None	No-till	Soybean	80 kg wheat fertilizer mix (8-38-0-8S) - 150 kg UREA	2014-06-27	Klein Yarará	Control	1	3211.47	3249.96			296	320			95.6		337.6
4614	JUNIN	2014/2015	5.5	8	5.1	2.6	0.127	1.4	90	None	No-till	Soybean	80 kg wheat fertilizer mix (8-38-0-8S) - 150 kg UREA	2014-06-27	Klein Yarará	Control	2	3290.54				320	480					286
4614	JUNIN	2014/2015	5.5	8	5.1	2.6	0.127	1.4	90	None	No-till	Soybean	80 kg wheat fertilizer mix (8-38-0-8S) - 150 kg UREA	2014-06-27	Klein Yarará	Control	3	3247.87				304	432					302
4614	JUNIN	2014/2015	5.5	8	5.1	2.6	0.127	1.4	90	None	No-till	Soybean	80 kg wheat fertilizer mix (8-38-0-8S) - 150 kg UREA	2014-06-27	Klein Yarará	Rizofos	1	3560.47	3561.05	311.085	0.0957196	316	460			104.4		318.8
4614	JUNIN	2014/2015	5.5	8	5.1	2.6	0.127	1.4	90	None	No-till	Soybean	80 kg wheat fertilizer mix (8-38-0-8S) - 150 kg UREA	2014-06-27	Klein Yarará	Rizofos	2	3545.93				320	480					296.8
4614	JUNIN	2014/2015	5.5	8	5.1	2.6	0.127	1.4	90	None	No-till	Soybean	80 kg wheat fertilizer mix (8-38-0-8S) - 150 kg UREA	2014-06-27	Klein Yarará	Rizofos	3	3576.74				288	480					286
4646	Ferre	2014/2015	5.4	18.6	13.1	2.6	0.127	1.5	90	Compinche	No-till	Soybean	80 kg mix ( 8 - 38 - 0 - 8 S) + 160 kg urea	2014-07-04	Baguette 601	Control	1	5202.83	5022.64			272	380			72.4		326
4646	Ferre	2014/2015	5.4	18.6	13.1	2.6	0.127	1.5	90	Compinche	No-till	Soybean	80 kg mix ( 8 - 38 - 0 - 8 S) + 160 kg urea	2014-07-04	Baguette 601	Control	2	4879.53				304	408					460.8
4646	Ferre	2014/2015	5.4	18.6	13.1	2.6	0.127	1.5	90	Compinche	No-till	Soybean	80 kg mix ( 8 - 38 - 0 - 8 S) + 160 kg urea	2014-07-04	Baguette 601	Control	3	4985.54				300	400					461.2
4646	Ferre	2014/2015	5.4	18.6	13.1	2.6	0.127	1.5	90	Compinche	No-till	Soybean	80 kg mix ( 8 - 38 - 0 - 8 S) + 160 kg urea	2014-07-04	Baguette 601	Rizofos	1	5389.15	5413.69	391.059	0.0778594	308	416			85.6		330
4646	Ferre	2014/2015	5.4	18.6	13.1	2.6	0.127	1.5	90	Compinche	No-till	Soybean	80 kg mix ( 8 - 38 - 0 - 8 S) + 160 kg urea	2014-07-04	Baguette 601	Rizofos	2	5406.2				304	468					392
4646	Ferre	2014/2015	5.4	18.6	13.1	2.6	0.127	1.5	90	Compinche	No-till	Soybean	80 kg mix ( 8 - 38 - 0 - 8 S) + 160 kg urea	2014-07-04	Baguette 601	Rizofos	3	5445.74				340	476					485.6
4647	Ferre	2014/2015	5.4	18.6	13.1	2.6	0.127	1.5	90	Compinche	No-till	Soybean	80 kg mix ( 8 - 38 - 0 - 8 S) + 160 kg urea	2014-07-03	Klein Yarará	Control	1	4145.89	4168.73			304	468			147.2		667.6
4647	Ferre	2014/2015	5.4	18.6	13.1	2.6	0.127	1.5	90	Compinche	No-till	Soybean	80 kg mix ( 8 - 38 - 0 - 8 S) + 160 kg urea	2014-07-03	Klein Yarará	Control	2	4125.58				352	516					528.4
4647	Ferre	2014/2015	5.4	18.6	13.1	2.6	0.127	1.5	90	Compinche	No-till	Soybean	80 kg mix ( 8 - 38 - 0 - 8 S) + 160 kg urea	2014-07-03	Klein Yarará	Control	3	4234.73				320	488					585.6
4647	Ferre	2014/2015	5.4	18.6	13.1	2.6	0.127	1.5	90	Compinche	No-till	Soybean	80 kg mix ( 8 - 38 - 0 - 8 S) + 160 kg urea	2014-07-03	Klein Yarará	Rizofos	1	4300.08	4317.21	148.476	0.0356166	328	524			166.4		720
4647	Ferre	2014/2015	5.4	18.6	13.1	2.6	0.127	1.5	90	Compinche	No-till	Soybean	80 kg mix ( 8 - 38 - 0 - 8 S) + 160 kg urea	2014-07-03	Klein Yarará	Rizofos	2	4394.11				292	504					788.8
4647	Ferre	2014/2015	5.4	18.6	13.1	2.6	0.127	1.5	90	Compinche	No-till	Soybean	80 kg mix ( 8 - 38 - 0 - 8 S) + 160 kg urea	2014-07-03	Klein Yarará	Rizofos	3	4257.44				324	472					722
4648	Ferre	2014/2015	5.4	18.6	13.1	2.6	0.127	1.5	90	None	No-till	Soybean	80 kg mix ( 8 - 38 - 0 - 8 S) + 160 kg urea	2014-07-03	Klein Yarará	Control	1	3747.6	3675.35			300	484			93.6		397.2
4648	Ferre	2014/2015	5.4	18.6	13.1	2.6	0.127	1.5	90	None	No-till	Soybean	80 kg mix ( 8 - 38 - 0 - 8 S) + 160 kg urea	2014-07-03	Klein Yarará	Control	2	3677.17				310	544					432.4
4648	Ferre	2014/2015	5.4	18.6	13.1	2.6	0.127	1.5	90	None	No-till	Soybean	80 kg mix ( 8 - 38 - 0 - 8 S) + 160 kg urea	2014-07-03	Klein Yarará	Control	3	3601.28				278	420					349.6
4648	Ferre	2014/2015	5.4	18.6	13.1	2.6	0.127	1.5	90	None	No-till	Soybean	80 kg mix ( 8 - 38 - 0 - 8 S) + 160 kg urea	2014-07-03	Klein Yarará	Rizofos	1	4017.75	3981.63	306.279	0.0833333	316	520			92		360.8
4648	Ferre	2014/2015	5.4	18.6	13.1	2.6	0.127	1.5	90	None	No-till	Soybean	80 kg mix ( 8 - 38 - 0 - 8 S) + 160 kg urea	2014-07-03	Klein Yarará	Rizofos	2	3873.26				324	528					376.8
4648	Ferre	2014/2015	5.4	18.6	13.1	2.6	0.127	1.5	90	None	No-till	Soybean	80 kg mix ( 8 - 38 - 0 - 8 S) + 160 kg urea	2014-07-03	Klein Yarará	Rizofos	3	4053.88				308	436					373.6
4658	Pergamino	2014/2015	5.6	4	19.2	2.2	0.111	1.3	90	None	No-till	Pasture	80 kg mix ( 8 - 38 - 0 - 8 S)	2014-06-10	Klein Yarará	Control	1	6863.17	6682.79			304	516	952		80.8		404
4658	Pergamino	2014/2015	5.6	4	19.2	2.2	0.111	1.3	90	None	No-till	Pasture	80 kg mix ( 8 - 38 - 0 - 8 S)	2014-06-10	Klein Yarará	Control	2	6680.3				312	436	1000				480
4658	Pergamino	2014/2015	5.6	4	19.2	2.2	0.111	1.3	90	None	No-till	Pasture	80 kg mix ( 8 - 38 - 0 - 8 S)	2014-06-10	Klein Yarará	Control	3	6504.89				328	460	1040				420
4658	Pergamino	2014/2015	5.6	4	19.2	2.2	0.111	1.3	90	None	No-till	Pasture	80 kg mix ( 8 - 38 - 0 - 8 S)	2014-06-10	Klein Yarará	Rizofos	1	7013.39	6932.24	249.453	0.0373276	240	428	952		83.2		496
4658	Pergamino	2014/2015	5.6	4	19.2	2.2	0.111	1.3	90	None	No-till	Pasture	80 kg mix ( 8 - 38 - 0 - 8 S)	2014-06-10	Klein Yarará	Rizofos	2	6895.4				300	500	920				472
4658	Pergamino	2014/2015	5.6	4	19.2	2.2	0.111	1.3	90	None	No-till	Pasture	80 kg mix ( 8 - 38 - 0 - 8 S)	2014-06-10	Klein Yarará	Rizofos	3	6887.93				320	532	992				484
4684	Pergamino	2014/2015	5.6	4	19.2	2.2	0.111	1.3	90	Compinche	No-till	Pasture	80 kg mix ( 8 - 38 - 0 - 8 S)	2014-06-10	Klein Yarará	Control	1	6579.53	6559.9			296	448	980		128		860
4684	Pergamino	2014/2015	5.6	4	19.2	2.2	0.111	1.3	90	Compinche	No-till	Pasture	80 kg mix ( 8 - 38 - 0 - 8 S)	2014-06-10	Klein Yarará	Control	2	6559.84				324	472	1000				705.2
4684	Pergamino	2014/2015	5.6	4	19.2	2.2	0.111	1.3	90	Compinche	No-till	Pasture	80 kg mix ( 8 - 38 - 0 - 8 S)	2014-06-10	Klein Yarará	Control	3	6540.34				332	460	920				753.2
4684	Pergamino	2014/2015	5.6	4	19.2	2.2	0.111	1.3	90	Compinche	No-till	Pasture	80 kg mix ( 8 - 38 - 0 - 8 S)	2014-06-10	Klein Yarará	Rizofos	1	6599.36	6616.79	56.881	0.00867101	272	412	924		150.4		900
4684	Pergamino	2014/2015	5.6	4	19.2	2.2	0.111	1.3	90	Compinche	No-till	Pasture	80 kg mix ( 8 - 38 - 0 - 8 S)	2014-06-10	Klein Yarará	Rizofos	2	6620.99				268	416	988				956.4
4684	Pergamino	2014/2015	5.6	4	19.2	2.2	0.111	1.3	90	Compinche	No-till	Pasture	80 kg mix ( 8 - 38 - 0 - 8 S)	2014-06-10	Klein Yarará	Rizofos	3	6630.01				288	388	1064				1004
5086	Pergamino	2015/2016	5.7	9.2	28	2.95	0.147	1.71	90	Compinche	No-till	Soybean	40 kg mix (8 - 38 - 0 - 8 S)	2015-06-17	Klein Yarará	Control	1	4219.53	4297.67			312	592	534	0.83
5086	Pergamino	2015/2016	5.7	9.2	28	2.95	0.147	1.71	90	Compinche	No-till	Soybean	40 kg mix (8 - 38 - 0 - 8 S)	2015-06-17	Klein Yarará	Control	2	4320				328	516	568	0.84
5086	Pergamino	2015/2016	5.7	9.2	28	2.95	0.147	1.71	90	Compinche	No-till	Soybean	40 kg mix (8 - 38 - 0 - 8 S)	2015-06-17	Klein Yarará	Control	3	4353.49				304	584	478	0.84
5086	Pergamino	2015/2016	5.7	9.2	28	2.95	0.147	1.71	90	Compinche	No-till	Soybean	40 kg mix (8 - 38 - 0 - 8 S)	2015-06-17	Klein Yarará	Rizofos	1	4455.89	4429.72	132.041	0.0307239	328	588	572	0.83
5086	Pergamino	2015/2016	5.7	9.2	28	2.95	0.147	1.71	90	Compinche	No-till	Soybean	40 kg mix (8 - 38 - 0 - 8 S)	2015-06-17	Klein Yarará	Rizofos	2	4354.96				320	508	510	0.83
5086	Pergamino	2015/2016	5.7	9.2	28	2.95	0.147	1.71	90	Compinche	No-till	Soybean	40 kg mix (8 - 38 - 0 - 8 S)	2015-06-17	Klein Yarará	Rizofos	3	4478.3				300	520	532	0.85
5107	Ferre	2015/2016	5.9	9.2	2.8	2.75	0.137	1.6	90	Compinche	No-till	Soybean	100 kg STP (Pre-sowing) + 70 kg mix 0-38-0-8S sowing	2015-07-08	Klein Yarará	Control	1	4670.93	4606.78			292	536	528	0.69
5107	Ferre	2015/2016	5.9	9.2	2.8	2.75	0.137	1.6	90	Compinche	No-till	Soybean	100 kg STP (Pre-sowing) + 70 kg mix 0-38-0-8S sowing	2015-07-08	Klein Yarará	Control	2	4605.23				332	632	568	0.7
5107	Ferre	2015/2016	5.9	9.2	2.8	2.75	0.137	1.6	90	Compinche	No-till	Soybean	100 kg STP (Pre-sowing) + 70 kg mix 0-38-0-8S sowing	2015-07-08	Klein Yarará	Control	3	4544.19				352	584	456	0.67
5107	Ferre	2015/2016	5.9	9.2	2.8	2.75	0.137	1.6	90	Compinche	No-till	Soybean	100 kg STP (Pre-sowing) + 70 kg mix 0-38-0-8S sowing	2015-07-08	Klein Yarará	Rizofos	1	4915.47	4937.53	330.749	0.0717962	332	616	516	0.68
5107	Ferre	2015/2016	5.9	9.2	2.8	2.75	0.137	1.6	90	Compinche	No-till	Soybean	100 kg STP (Pre-sowing) + 70 kg mix 0-38-0-8S sowing	2015-07-08	Klein Yarará	Rizofos	2	4915.47				340	608	536	0.73
5107	Ferre	2015/2016	5.9	9.2	2.8	2.75	0.137	1.6	90	Compinche	No-till	Soybean	100 kg STP (Pre-sowing) + 70 kg mix 0-38-0-8S sowing	2015-07-08	Klein Yarará	Rizofos	3	4981.67				356	648	580	0.64
5108	Ferre	2015/2016	5.9	9.2	2.8	2.75	0.137	1.6	90	Compinche	No-till	Soybean	100 kg STP (Pre-sowing) + 70 kg mix 0-38-0-8S sowing	2015-07-09	Klein Yarará	Control	1	3530.68	3556.81			348	568	500	0.69
5108	Ferre	2015/2016	5.9	9.2	2.8	2.75	0.137	1.6	90	Compinche	No-till	Soybean	100 kg STP (Pre-sowing) + 70 kg mix 0-38-0-8S sowing	2015-07-09	Klein Yarará	Control	2	3573.88				312	528	540	0.67
5108	Ferre	2015/2016	5.9	9.2	2.8	2.75	0.137	1.6	90	Compinche	No-till	Soybean	100 kg STP (Pre-sowing) + 70 kg mix 0-38-0-8S sowing	2015-07-09	Klein Yarará	Control	3	3565.87				356	488	492	0.65
5108	Ferre	2015/2016	5.9	9.2	2.8	2.75	0.137	1.6	90	Compinche	No-till	Soybean	100 kg STP (Pre-sowing) + 70 kg mix 0-38-0-8S sowing	2015-07-09	Klein Yarará	Rizofos	1	4850.27	4419.51	862.7	0.242549	336	600	572	0.68
5108	Ferre	2015/2016	5.9	9.2	2.8	2.75	0.137	1.6	90	Compinche	No-till	Soybean	100 kg STP (Pre-sowing) + 70 kg mix 0-38-0-8S sowing	2015-07-09	Klein Yarará	Rizofos	2	4229.3				320	600	504	0.69
5108	Ferre	2015/2016	5.9	9.2	2.8	2.75	0.137	1.6	90	Compinche	No-till	Soybean	100 kg STP (Pre-sowing) + 70 kg mix 0-38-0-8S sowing	2015-07-09	Klein Yarará	Rizofos	3	4178.95				308	544	564	0.64
5111	Ferre	2015/2016	5.9	9.2	2.8	2.75	0.137	1.6	90	Compinche	No-till	Soybean	100 kg STP (Pre-sowing) + 70 kg mix 0-38-0-8S sowing	2015-07-09	Klein Yarará	Control	1	4274.3	4295.79			304	560	460	0.66
5111	Ferre	2015/2016	5.9	9.2	2.8	2.75	0.137	1.6	90	Compinche	No-till	Soybean	100 kg STP (Pre-sowing) + 70 kg mix 0-38-0-8S sowing	2015-07-09	Klein Yarará	Control	2	4242.85				296	552	460	0.62
5111	Ferre	2015/2016	5.9	9.2	2.8	2.75	0.137	1.6	90	Compinche	No-till	Soybean	100 kg STP (Pre-sowing) + 70 kg mix 0-38-0-8S sowing	2015-07-09	Klein Yarará	Control	3	4370.23				360	568	508	0.67
5111	Ferre	2015/2016	5.9	9.2	2.8	2.75	0.137	1.6	90	Compinche	No-till	Soybean	100 kg STP (Pre-sowing) + 70 kg mix 0-38-0-8S sowing	2015-07-09	Klein Yarará	Rizofos	1	4434.17	4448.8	153.004	0.0356171	316	568	516	0.64
5111	Ferre	2015/2016	5.9	9.2	2.8	2.75	0.137	1.6	90	Compinche	No-till	Soybean	100 kg STP (Pre-sowing) + 70 kg mix 0-38-0-8S sowing	2015-07-09	Klein Yarará	Rizofos	2	4430.33				312	520	468	0.66
5111	Ferre	2015/2016	5.9	9.2	2.8	2.75	0.137	1.6	90	Compinche	No-till	Soybean	100 kg STP (Pre-sowing) + 70 kg mix 0-38-0-8S sowing	2015-07-09	Klein Yarará	Rizofos	3	4481.9				348	568	496	0.62
5121	Ferre	2015/2016	5.9	9.2	2.8	2.75	0.137	1.6	90	Compinche	No-till	Soybean	100 kg STP (Pre-sowing) + 70 kg mix 0-38-0-8S sowing	2015-07-08	Klein Yarará	Control	1	4101.86	4065.1			352	624	488	0.71
5121	Ferre	2015/2016	5.9	9.2	2.8	2.75	0.137	1.6	90	Compinche	No-till	Soybean	100 kg STP (Pre-sowing) + 70 kg mix 0-38-0-8S sowing	2015-07-08	Klein Yarará	Control	2	4034.48				352	592	560	0.64
5121	Ferre	2015/2016	5.9	9.2	2.8	2.75	0.137	1.6	90	Compinche	No-till	Soybean	100 kg STP (Pre-sowing) + 70 kg mix 0-38-0-8S sowing	2015-07-08	Klein Yarará	Control	3	4058.95				316	576	496	0.66
5121	Ferre	2015/2016	5.9	9.2	2.8	2.75	0.137	1.6	90	Compinche	No-till	Soybean	100 kg STP (Pre-sowing) + 70 kg mix 0-38-0-8S sowing	2015-07-08	Klein Yarará	Rizofos	1	4371.63	4307.89	242.797	0.0597273	336	520	488	0.65
5121	Ferre	2015/2016	5.9	9.2	2.8	2.75	0.137	1.6	90	Compinche	No-till	Soybean	100 kg STP (Pre-sowing) + 70 kg mix 0-38-0-8S sowing	2015-07-08	Klein Yarará	Rizofos	2	4268.37				300	600	500	0.67
5121	Ferre	2015/2016	5.9	9.2	2.8	2.75	0.137	1.6	90	Compinche	No-till	Soybean	100 kg STP (Pre-sowing) + 70 kg mix 0-38-0-8S sowing	2015-07-08	Klein Yarará	Rizofos	3	4283.68				312	544	544	0.63
5127	Ferre	2015/2016	5.9	9.2	2.8	2.75	0.137	1.6	90	None	No-till	Soybean	100 kg STP (Pre-sowing) + 70 kg mix 0-38-0-8S sowing	2015-07-09	Klein Yarará	Control	1	4311.32	4316.93			320	552	448	0.65
5127	Ferre	2015/2016	5.9	9.2	2.8	2.75	0.137	1.6	90	None	No-till	Soybean	100 kg STP (Pre-sowing) + 70 kg mix 0-38-0-8S sowing	2015-07-09	Klein Yarará	Control	2	4368.12				304	440	500	0.63
5127	Ferre	2015/2016	5.9	9.2	2.8	2.75	0.137	1.6	90	None	No-till	Soybean	100 kg STP (Pre-sowing) + 70 kg mix 0-38-0-8S sowing	2015-07-09	Klein Yarará	Control	3	4271.36				300	576	500	0.6
5127	Ferre	2015/2016	5.9	9.2	2.8	2.75	0.137	1.6	90	None	No-till	Soybean	100 kg STP (Pre-sowing) + 70 kg mix 0-38-0-8S sowing	2015-07-09	Klein Yarará	Rizofos	1	4630.25	4777.25	460.323	0.106632	328	596	504	0.68
5127	Ferre	2015/2016	5.9	9.2	2.8	2.75	0.137	1.6	90	None	No-till	Soybean	100 kg STP (Pre-sowing) + 70 kg mix 0-38-0-8S sowing	2015-07-09	Klein Yarará	Rizofos	2	4817.6				304	596	528	0.65
5127	Ferre	2015/2016	5.9	9.2	2.8	2.75	0.137	1.6	90	None	No-till	Soybean	100 kg STP (Pre-sowing) + 70 kg mix 0-38-0-8S sowing	2015-07-09	Klein Yarará	Rizofos	3	4883.91				312	552	508	0.7
5521	Pergamino	2016/2017	5.7	6.8	29.6	2.7	0.134	1.5	90	Compinche	No-till	Soybean	110 kg MAP in-furrow + 375 kg NITRODOBLE broadcasting at pre-sowing	2016-06-13	Baguette 601	Control	1	5199.2	5291.56			292	428	544	0.71
5521	Pergamino	2016/2017	5.7	6.8	29.6	2.7	0.134	1.5	90	Compinche	No-till	Soybean	110 kg MAP in-furrow + 375 kg NITRODOBLE broadcasting at pre-sowing	2016-06-13	Baguette 601	Control	2	5367.98				292	528	582	0.7
5521	Pergamino	2016/2017	5.7	6.8	29.6	2.7	0.134	1.5	90	Compinche	No-till	Soybean	110 kg MAP in-furrow + 375 kg NITRODOBLE broadcasting at pre-sowing	2016-06-13	Baguette 601	Control	3	5307.5				292	408	518	0.73
5521	Pergamino	2016/2017	5.7	6.8	29.6	2.7	0.134	1.5	90	Compinche	No-till	Soybean	110 kg MAP in-furrow + 375 kg NITRODOBLE broadcasting at pre-sowing	2016-06-13	Baguette 601	Rizofos	1	5761.28	5814.88	523.321	0.0988972	316	484	590	0.68
5521	Pergamino	2016/2017	5.7	6.8	29.6	2.7	0.134	1.5	90	Compinche	No-till	Soybean	110 kg MAP in-furrow + 375 kg NITRODOBLE broadcasting at pre-sowing	2016-06-13	Baguette 601	Rizofos	2	5869.53				284	496	530	0.76
5521	Pergamino	2016/2017	5.7	6.8	29.6	2.7	0.134	1.5	90	Compinche	No-till	Soybean	110 kg MAP in-furrow + 375 kg NITRODOBLE broadcasting at pre-sowing	2016-06-13	Baguette 601	Rizofos	3	5813.84				304	516	590	0.75
5546	Ferre	2016/2017	5.5	6.8	9	2.8	0.137	1.6	90	Compinche	No-till	Soybean	330kg Nitrodoble+150kg mix 0-30-0-8 S-14 Ca pre-sowing +110kgMAP	2016-07-09	Baguette 601	Control	1	3026.05	2985.21			312	432	804	0.57
5546	Ferre	2016/2017	5.5	6.8	9	2.8	0.137	1.6	90	Compinche	No-till	Soybean	330kg Nitrodoble+150kg mix 0-30-0-8 S-14 Ca pre-sowing +110kgMAP	2016-07-09	Baguette 601	Control	2	2937.15				296	380	756	0.55
5546	Ferre	2016/2017	5.5	6.8	9	2.8	0.137	1.6	90	Compinche	No-till	Soybean	330kg Nitrodoble+150kg mix 0-30-0-8 S-14 Ca pre-sowing +110kgMAP	2016-07-09	Baguette 601	Control	3	2992.44				296	400	800	0.6
5546	Ferre	2016/2017	5.5	6.8	9	2.8	0.137	1.6	90	Compinche	No-till	Soybean	330kg Nitrodoble+150kg mix 0-30-0-8 S-14 Ca pre-sowing +110kgMAP	2016-07-09	Baguette 601	Rizofos	1	3250.31	3190.65	205.433	0.0688167	296	404	824	0.6
5546	Ferre	2016/2017	5.5	6.8	9	2.8	0.137	1.6	90	Compinche	No-till	Soybean	330kg Nitrodoble+150kg mix 0-30-0-8 S-14 Ca pre-sowing +110kgMAP	2016-07-09	Baguette 601	Rizofos	2	3152.17				248	340	876	0.54
5546	Ferre	2016/2017	5.5	6.8	9	2.8	0.137	1.6	90	Compinche	No-till	Soybean	330kg Nitrodoble+150kg mix 0-30-0-8 S-14 Ca pre-sowing +110kgMAP	2016-07-09	Baguette 601	Rizofos	3	3169.46				284	420	804	0.57
