# Supplementary material for: Agronomic efficiency and genome mining analysis of the wheat-biostimulant rhizospheric bacterium Pseudomonas pergaminensis sp. nov. strain 1008T
Source: Front Plant Sci. 2022 Jul 28;13:894985. doi: 10.3389/fpls.2022.894985 (PMC9369656; doi:10.3389/fpls.2022.894985)
Supplement: Supplementary file 10 [file Table_8.xlsx]

## Sheet: Hoja1
Supplementary Table 8. Genome mining for plant growth-promoting, rhizosphere colonization and competitiveness traits of Pseudomonas pergaminensis sp. nov. strain 1008.
Compound family / process	Molecules/proteins	Key operon/genes	Reference sequences from strain/database	Presence	Detected operon/ORFs (RAST annotation codes)	E-value	Identity (%)	Similarity (%)	Coverage (%)	Reference annotation
Antibiotics & antimetabolites	Phenazine(s)	phzABCDEFG, phzIR, phzO	Pseudomonas chlororaphis O6	no	peg.2166 (phzF-like)	7e-26	32	46	99	PchlO6_5225
	Hydrogen cyanide	hcnABC	Pseudomonas protegens Pf-5	no	·	·	·	·	·	·
	Pyrrolnitrin	prnABCD	Pseudomonas protegens Pf-5	no	·	·	·	·	·	·
	2,4-Diacetylphloroglucinol	phlACBDE, phlF, phlG, phlH	Pseudomonas protegens Pf-5	no	·	·	·	·	·	·
	2-Hexyl 5-propyl resorcinol	darABC	Pseudomonas chlororaphis R47	no	·	·	·	·	·	·
	Pyoluteorin	pltLABCDEFG, pltZ, pltIJKNOP. pltR, pltM	Pseudomonas protegens Pf-5	no	·	·	·	·	·	·
	Mupirocin (pseudomonic acid)	74-kb PKS cluster	Pseudomonas fluorescens NCIMB 10586	no	·	·	·	·	·	·
	Spiruchostatin	45-kb PKS-NRPS cluster	Pseudomonas sp. Q71576	no	·	·	·	·	·	·
	Polyynes	pgnABCDEF	Pseudomonas protegens Pf-5	no	·	·	·	·	·	·
	7-Hydroxytropolone	orf1-12 cluster	Pseudomonas donghuensis SVBP6	no	·	·	·	·	·	·
	Rhizoxin	79-kb rzx PKS-NRPS cluster	Pseudomonas protegens Pf-5	no	·	·	·	·	·	·
	Oxyvinylglycine AMB	ambABCDE	Pseudomonas aeruginosa PAO1	no	·	·	·	·	·	·
	Oxyvinylglycine FVG	gvgR-K	Pseudomonas fluorescens WH6	no	·	·	·	·	·	·
	Pseudopyronine A/B	ppyS	Pseudomonas mosselii SJ10	no	·	·	·	·	·	·
	1-undecene production	undA	Pseudomonas protegens Pf-5	yes	peg.4277	E-176	87	92	98	PFL_4321
	Thiopeptides	ycaO (for modification of RiPPs)	Pseudomonas putida KT2440	yes	peg.3312	0	85	92	99	PP_3620
Cyclic lipopeptides	Viscosin	visc operon	Pseudomonas fluorescens SBW25	no	·	·	·	·	·	·
	Orfamides	ofa operon	Pseudomonas protegens Pf-5	no	·	·	·	·	·	·
	Sessilin	ses operon	Pseudomonas sp. CMR12a	no	·	·	·	·	·	·
	Massetolide	mass operon	Pseudomonas fluorescens SS101	no	·	·	·	·	·	·
Macronutrient (N, P) acquisition	Nitrogen fixation	nifHDK cluster	Pseudomonas stutzeri A1501	no	·	·	·	·	·	·
	Phytase	phyM	Pseudomonas syringae MOK1	no	·	·	·	·	·	·
	Phytase (beta-propeller type)	phyPf	Pseudomonas fluorescens JZ-DZ1	yes	peg.2370	0	90	95	100	KU578094
	Acid phosphatase	acpA	Pseudomonas protegens Pf-5	yes	peg.726	0	84	91	100	PFL_5231
	Alkaline phosphatase	alkP	Pseudomonas extremorientalis BS2774	yes	peg.3268	0	84	90	89	BLT33_RS02795
	Inorganic triphosphatase	ygiF	Pseudomonas protegens Pf-5	yes	peg.5821	0	88	93	100	PFL_5943
	PhoD phosphatase	phoD1	Pseudomonas protegens Pf-5	yes	peg.850	0	91	94	100	PFL_0862
	PhoD phosphatase	phoD2	Pseudomonas simiae WCS417	yes	peg,1965	0	93	96	100	PS417_RS18750
	PhoX phosphatase	phoX	Pseudomonas fluorescens SBW25	yes	peg.5573	0	98	99	100	PFLU5618
	PQQ/glucose dehydrogenase	pqqFABCDE/gcd	Pseudomonas protegens Pf-5	yes	peg.5552-5557, peg.1124 (gcd)					PFL_5672-5677/PFL_4916
	Gluconate dehydrogenase	gad	Pseudomonas protegens Pf-5	yes	peg.52	0	94	98	100	PFL_0054
	C-P lyase	phnCDEGHIJKMLNP	Pseudomonas fluorescens SBW25	yes	peg.1864-1875
	Exopolyphosphatase	ppx	Pseudomonas protegens Pf-5	yes	peg.5867	0	93	96	100	PFL_5983
Siderophores & iron transport	Pyoverdine	pvdIJD and accesory flanking genes	Pseudomonas protegens Pf-5	yes	peg.2343-2354
	Hemophore	hasA	Pseudomonas lurida MYb11	yes	peg.5303	E-116	94	97	95	CLM75_RS24180
	Hemophore receptor	hasR	Pseudomonas lurida MYb11	yes	peg.5303	0	96	98	100	CLM75_RS24185
	Achromobactin	acsABC	Pseudomonas chlororaphis subsp. aureofaciens 30-84	no	·	·	·	·	·	·
	Achromobactin receptor	acsR	Pseudomonas chlororaphis O6	yes	peg.4090	0	85	91	87	PchlO6_3307
	Pseudomonine-like	pmsCEAB operon	Pseudomonas fluorescens A506	no	·	·	·	·	·	·
	Salicylic acid	pmsCEAB operon	Pseudomonas fluorescens A506	no	·	·	·	·	·	·
	Pyochelin / Enantio-pyochelin	pchABCKFEIHD	Pseudomonas protegens Pf-5	no	·	·	·	·	·	·
	TonB-dependent receptors	tbdt	Pseudomonas spp.	yes (13)
	Putative ferric-pyoverdine receptors	fpv	Pseudomonas spp.	yes (5)
Orphan biosynthetic gene clusters	Non-ribosomal peptide synthetase (NRPS)		antiSMASH	yes	peg.0120-0122
	Non-ribosomal peptide synthetase (NRPS)		antiSMASH	yes	peg.4048
	Polyketide synthase (PKS)		antiSMASH	no	·	·	·	·	·	·
	NRPS module + PKS module		antiSMASH	no	·	·	·	·	·	·
	Putative ribosomally synthesized and post-translationally modified peptide (RiPP)		antiSMASH	yes	peg.1373
Plant-bacteria interaction	IAA biosynthesis	iaaM-iaaH, ipdC, Oxd/NIT, Tpm	Pseudomonas savastanoi pv. phaseolicola 1448A	yes	peg.5550-5551 (iaaMH)	0,0/E-133	91/66	95/80	96/100	PSPPH_4701/4702
	IAA catabolism	iacRABICDEFG	Pseudomonas putida 1290	no	·	·	·	·	·	·
	2,3-Butanediol biosynthesis	budC=ydjL=bdhA	Bacillus subtilis subsp. subtilis	yes (3)	peg.4028, peg.3480, peg.3006	E-39/E-33/E-25	29/28/29	47/46/43	100/100/100	BSU_06240
	Acetoin catabolism	bdh + acoRABC	Pseudomonas protegens Pf-5	yes	peg.2424-2428					PFL_2168/PFL_2170-2173
	Acetoin biosynthesis	ilvBN	Pseudomonas protegens Pf-5	yes	peg.5177-5178	0,0/E-115	95/97	98/100	100/100	PFL_5255/5254
	Dimethyl disulfide production	dddD	Pseudomonas sp. J465	no	·	·	·	·	·	·
	PQQ	pqqFABCDE	Pseudomonas protegens Pf-5	yes	peg.5552-5557					PFL_5672-5677
	Coronatine	cfa/cor clusters	Pseudomonas syringae pv. tomato DC3000	no	·	·	·	·	·	·
	ACC deaminase	acdS	Pseudomonas sp. UW4	no	·	·	·	·	·	·
	GABA uptake and catabolism	gabDT, gabP	Pseudomonas protegens Pf-5	yes	peg.0173-0174, peg.0310 (gabP)	0,0/0,0/0,0	97/96/90	98/98/94	100/100/100	PFL_0185-0186, PFL_0344
	Phenylacetic acid catabolism	paa cluster	Pseudomonas protegens Pf-5	no	·	·	·	·	·	·
	Cytokinin biosynthesis	ptz, idi	P. syringae pv. savastanoi NCPPB 3335	no	·	·	·	·	·	·
Surface colonization	LapA adhesin	lapABCE	Pseudomonas protegens Pf-5	no	·	·	·	·	·	·
	BapABCD adhesin	bapABCD	Pseudomonas aeruginosa PAO1	no	·	·	·	·	·	·
	Curli fimbriae	csg cluster	Escherichia coli	no	·	·	·	·	·	·
	Amyloid-like fimbriae protein	fapABCDEF	Pseudomonas protegens Pf-5	yes	peg.2562-2567					PFL_3118-3123
	Flagellar driven chemotaxis (swimming/swarming motility)	flagellar operons	Pseudomonas spp.	yes	peg.4375-4423, peg.4690-4699
	Pili-mediated chemotaxis (twitching motility)	pilACD	Pseudomonas protegens Pf-5	yes	peg.835-837					PFL_5287-5289
	Alginate biosynthesis	alg cluster	Pseudomonas protegens Pf-5	yes	peg.1017-1027					PFL_1013-1024
	Arylpolyene	ape clusters	antiSMASH	yes	peg.0425-0448
	Hemagglutinin - ShlA/HecA/FhaA family (also CDI-like)		Pfam	yes (2)	peg.0150, peg.2795
	Extracellular matrix polysaccharide Psl	psl cluster	Pseudomonas aeruginosa PAO1	yes	peg.2053-2064					PA2331-PA2245
	Extracellular matrix polysaccharide Pel	pel cluster	Pseudomonas aeruginosa PAO1	yes	peg.0280-0286					PA3058-PA3064
	Biofilm adhesin PGA	pga cluster	Pseudomonas protegens Pf-5	yes	peg.0145-0148					PFL_0161-PFL_0164
	Cellulose synthesis	bcs cluster	Pseudomonas putida KT2440	yes	peg0295-0299					PP_2634-PP_2638
	AHL-dependent quorum sensing	luxI/luxR-like, hdtS	Pseudomonas fluorescens F113	yes	peg.0008 (hdtS)	E-176	85	89	99	PSF113_0008
	LuxR solo(s)		Pseudomonas fluorescens Q2-87	yes	peg.5287 (subgroup A)	2e-65	38	59	99	PflQ2_4761
	Quinolones	pqs operon	Pseudomonas aeruginosa PAO1	no	·	·	·	·	·	·
	Quorum sensing interference	Acylhomoserine lactonase	Pseudomonas marginalis pv. marginalis ICMP 3553	yes	peg.3011	0	97	98	85	ALQ38_RS27065
Insecticidal toxin	Fit	fitD	Pseudomonas protegens Pf-5	no	·	·	·	·	·	·
	R-bodies protein	reb	Pseudomonas protegens Pf-5	no	·	·	·	·	·	·
	IPD072Aa	GenBank: KT795291.1	Pseudomonas chlororaphis	no	·	·	·	·	·	·
Lipopolysaccharide	LPS biosynthesis		Pseudomonas spp.	yes	peg.0467-0496, peg.0925-0929, peg.1739-1761, peg.2387-2409
Secretion systems	T3SS structural proteins	tts locus	Pseudomonas spp.	yes (2)	peg,752-773, peg.2201-2222
	T3SS effectors	exoU	Pseudomonas fluorescens SS101	yes	peg.5672	0	69	80	100	PflSS101_5066
	T3SS effectors	hopJ	Pseudomonas protegens Pf-5	yes	peg.5119	2e-64	91	96	89	PFL_0946
	T3SS effectors	IpaH/SspH LRR-NEL superfamily	Pfam	yes	peg.3916
	T4SS	tfc locus	ICEfinder	yes	(within ICE) peg.2862-2886
	T6SS	tss locus	SecReT6	yes (2)	peg.3437-3451, peg.5966-5982
Antibacterial proteins (T6SS effectors)	Rhs protein (nuclease; Tse5)	tse5	Pseudomonas aeruginosa PAO1	yes (4)	peg.1780, peg.2467, peg.2675, peg.5984 (this one adjacent to T6SS locus)	2E-89/3E-68	28/23	41/39	89/82	PA2684 (tse5)
	DUF4150/Tox-GHH2 (Tse7)	tse7	Pseudomonas aeruginosa PAO1	no	·	·	·	·	·	·
	VgrG	vgrG	Pseudomonas protegens Pf-5	yes (3)	peg.0457, peg.2094, peg.5982 (the latter flanking one T6SS locus)	0,0/E-89	85/33	92/49	100/95	PFL_6094
	Tox-REase-5	tseT	Pseudomonas aeruginosa PAO1	no	·	·	·	·	·	·
	Phospholipase D (Tle5a)	tle5a (pldA)	Pseudomonas aeruginosa PAO1	no	·	·	·	·	·	·
	Phospholipase D (Tle5b)	tle5b (pldB)	Pseudomonas aeruginosa PAO1	no	·	·	·	·	·	·
	Tle1	tle1	Pseudomonas aeruginosa PAO1	no	·	·	·	·	·	·
	Tle3	tle3	Pseudomonas aeruginosa PAO1	no	·	·	·	·	·	·
	Tle4	tle4	Pseudomonas aeruginosa PAO1	no	·	·	·	·	·	·
	PA1508-like	PA1508	Pseudomonas aeruginosa PAO1	no	·	·	·	·	·	·
	Tge2	Pfl_3037	Pseudomonas protegens Pf-5	no	·	·	·	·	·	·
	NAD(P)(+) glycohydrolase toxin (Tse6)	tse6	Pseudomonas aeruginosa PAO1	no	·	·	·	·	·	·
	NAD-dependent cytotoxin (Tse2)	tse2	Pseudomonas aeruginosa PAO1	no	·	·	·	·	·	·
	PG hydrolase (Tse1)	tse1	Pseudomonas aeruginosa PAO1	no	·	·	·	·	·	·
	PG muramidase (Tse3)	tse3	Pseudomonas aeruginosa PAO1	no	·	·	·	·	·	·
	Membrane toxin (Tse4)	tse4	Pseudomonas aeruginosa PAO1	no	·	·	·	·	·	·
Antibacterial proteins (S-type pyocin)	DNAse (S1)	pys1	Pseudomonas aeruginosa PAO1	no	·	·	·	·	·	·
	rRNAse (Colicin-like)	pys2	Pseudomonas aeruginosa PAO1	yes	peg.1364	0.008	34	48	60	PA1150
	tRNAse	PA3865	Pseudomonas aeruginosa PAO1	yes	peg.1364	0.0002	28	40	54	·
	Pore forming	pyoS5	Pseudomonas aeruginosa PAO1	no	·	·	·	·	·	·
Antibacterial proteins (others)	LlpA-like	O165_RS00810	Pseudomonas mosselii SJ10	no	·	·	·	·	·	·
	Putative CDI toxin	PA2462, PA0041	Pseudomonas aeruginosa PAO1	yes (2)	peg.0150, peg.2795					PA2462, PA0041
	Possible bacteriocin of the DUF692 family	DUF692	Pseudomonas fluorescens SBW25	yes (3)	peg.1373, peg.2230, peg.6057	0,0/E-73	95-43	98-63	95-98	PFLU6099
Denitrification	Nitrate reductase (membrane)	narGHI	Pseudomonas aeruginosa PAO1	no	·	·	·	·	·	·
	Nitrate reductase (periplasmic)	napA	Pseudomonas putida KT2440	yes	peg.3325	0	61	72	88	PP_1703
	Nor	norBC	Pseudomonas aeruginosa PAO1	no	·	·	·	·	·	·
	Nir (periplasmic)	nirBD	Pseudomonas putida KT2440	yes	peg.3323, peg.3324	8E-54/0,0	68/80	80/87	100/100	PP_1704-1705
	Nos (periplasmic)	nosZ	Pseudomonas aeruginosa PAO1	no	·	·	·	·	·	·
Extracellular enzymes	Metalloprotease AprA / PrtA	aprA	Pseudomonas protegens Pf-5	yes	peg.3034	0	84	92	99	PFL_3210
	Lipase LipA	lipA	Pseudomonas protegens Pf-5	yes	peg.0576	E-171	76	87	100	PFL_0617
	Lipase LipB	lipB	Pseudomonas fluorescens SBW25	yes	peg.3039	0	93	97	97	PFLU3141
	Phospholipase C (lecithinase)	plcN	Pseudomonas protegens Pf-5	yes	peg.893	0	76	88	100	PFL_0888
	Chitinase	chiC	Pseudomonas protegens Pf-5	no	·	·	·	·	·	·
	Pectin/pectate lyases	pnl/pel	Pseudomonas fluorescens CY091	no	·	·	·	·	·	·
Gac-Rsm cascade	GacS sensor	gacS	Pseudomonas protegens Pf-5	yes	peg.3634	0	87	93	100	PFL_4451
	RetS histidine kinase	retS	Pseudomonas protegens Pf-5	yes	peg.642	0	86	92	99	PFL_0664
	LadS histidine kinase	ladS	Pseudomonas protegens Pf-5	yes	peg.5342	0	68	77	99	PFL_5426
	PA1611 histidine kinase	PA1611	Pseudomonas protegens Pf-5	yes	peg.1929	0	38	57	100	PFL_1738
	GacA transcriptional regulator	gacA	Pseudomonas protegens Pf-5	yes	peg.3843	E-133	94	95	91	PFL_3563
	RsmA	rsmA	Pseudomonas protegens Pf-5	yes	peg.4722	E-39	100	100	100	PFL_4504
	RsmE	rsmE	Pseudomonas protegens Pf-5	yes	peg.4116	8e-41	96	98	100	PFL_2095
	RsmI	rsmI	Pseudomonas putida KT2440	yes	peg.4295	3e-15	57	73	88	PP_1746
	RsmN	rsmN	Pseudomonas aeruginosa PAO1	no	·	·	·	·	·	·
	RsmV sRNA	rsmV	Pseudomonas aeruginosa PAO1	no	·	·	·	·	·	·
	RsmW sRNA	rsmW	Pseudomonas aeruginosa PAO1	no	·	·	·	·	·	·
	RsmX sRNA	rsmX	Pseudomonas protegens Pf-5	no	·	·	·	·	·	·
	RsmY sRNA	rsmY	Pseudomonas protegens Pf-5	yes	between peg.5560 and peg.5561	7e-53	96	-	100	PFL_6291
	RsmZ sRNA	rsmZ	Pseudomonas protegens Pf-5	yes	between peg.1201 and peg.1202	9e-31	90	-	96	PFL_6285
Other cellular processes	PHA biosynthesis and phasin proteins	phaAZC, phaI, phaF	Pseudomonas protegens Pf-5	yes	peg.0395-0397, peg0385, peg.0386
	Glycine-betaine production	betAB	Pseudomonas protegens Pf-5	yes	peg.5637-5638	0,0/0,0	94/95	97/98	100/100	PFL_5767-5768
	Ectoine production	ectABC	Pseudomonas stutzeri A1501	no	·	·	·	·	·	·
	NAGGN production	ngg-asnO	Pseudomonas orientalis F9	yes	peg.4291-4292	0,0/0,0	98/93	99/96	100/99	BOP93_RS18290-RS18295
	Trehalose production	treY treZ	Pseudomonas protegens Pf-5	yes	peg.3281 (treY), peg.3279 (treZ)	0,0/E-180	70/67	80/77	99/65	PFL_2884, PFL_2886
Degradation of aromatic compounds	beta-Ketoadipate pathway/protocatechuate branch	pca operon	Pseudomonas protegens Pf-5	yes	peg.1397-1408
	Benzoic acid/Catechol	benABC catABC	Pseudomonas putida KT2440	yes	peg.5292-5299
	Phenylacetic acid	paa cluster	Pseudomonas protegens Pf-5	no	·	·	·	·	·	·
Antibiotic resistance	Fosfomycin	fosA	Pseudomonas aeruginosa PAO1	yes	peg.1450	5e-61	67	76	100	PA1129
	Fosmidomycin	fsr	Pseudomonas protegens Pf-5	yes	peg.3346	0	81	91	100	PFL_5172
	Beta-lactamase (class C)		RAST	yes (3)	peg.1423, peg.3364, peg.3375, peg.4186
	Metallo-beta-lactamase		RAST	yes (3)	peg.1498, peg.1538, peg.1876
	Arsenate	ars operon	Pseudomonas protegens Pf-5	yes	peg.3206-3209
	Multidrug efflux systems		RAST	yes (11)	·	·	·	·	·	·
